# Supplementary material for: Assessment of Anesthetic Depth Through EEG Mode Decomposition Using Singular Spectrum Analysis
Source: Sensors (Basel). 2026 Feb 12;26(4):1212. doi: 10.3390/s26041212 (PMC12943922; doi:10.3390/s26041212)
Supplement: Supplementary file 1 [file sensors-26-01212-s001.zip]

Archive with 13 entries (13 files):
- File03_EEG_data_10cases_EME10min.zip
- File04_Sev1_SSA.mp4
- File05_Sev2_SSA.mp4
- File06_Sev3_SSA.mp4
- File07_Sev4_SSA.mp4
- File08_Sev5_SSA.mp4
- File09_Sev6_SSA.mp4
- File10_Sev7_SSA.mp4
- File11_Sev8_SSA.mp4
- File12_Sev9_SSA.mp4
- File13_Sev10_SSA.mp4
- File01_python_code.pdf
- File02_java_processing_code
