# Supplementary material for: Assessment of Anesthetic Depth Through EEG Mode Decomposition Using Singular Spectrum Analysis
Source: Sensors (Basel). 2026 Feb 12;26(4):1212. doi: 10.3390/s26041212 (PMC12943922; doi:10.3390/s26041212)
Supplement: Supplementary file 1 [file sensors-26-01212-s001.zip › File02_java_processing_code]

import org.ejml.simple.SimpleMatrix;
import org.ejml.interfaces.decomposition.SingularValueDecomposition;
import org.ejml.dense.row.factory.DecompositionFactory_DDRM;

import java.util.ArrayList;
import java.util.List;


class Dmd {

  //  signal  - the time domain signal (1D) to be decomposed
  //  K       - the number of modes to be recovered

  double signal[];
  int K;

  int d1, d2, d3, d4;

  List<List<Double>> imf_0_1, imf_0_2, imf_0_3, imf_0_4;
  List<List<Double>> imf_1_1, imf_1_2, imf_1_3, imf_1_4;
  List<List<Double>> imf_2_1, imf_2_2, imf_2_3, imf_2_4;
  List<List<Double>> imf_3_1, imf_3_2, imf_3_3, imf_3_4;
  List<List<Double>> imf_4_1, imf_4_2, imf_4_3, imf_4_4;
  List<List<Double>> imf_5_1, imf_5_2, imf_5_3, imf_5_4;

  double[][] vals_1, vals_2, vals_3, vals_4;

  double [] eeg_384_1, eeg_384_2, eeg_384_3, eeg_384_4;

  double [][] _imfs;

  // Constructor
  Dmd (double [] _signal, int _K) {
    signal = _signal;
    K = _K;
  }

  double [][] dmd(double [] _signal) {
    signal =  _signal;

    _imfs = new double [6][1024];

    eeg_384_1 = new double[384];
    eeg_384_2 = new double[384];
    eeg_384_3 = new double[384];
    eeg_384_4 = new double[384];

    for (int i=0; i<384; i++) {
      eeg_384_1[i] = signal[i];
      eeg_384_2[i] = signal[i+256];
      eeg_384_3[i] = signal[i+512];
      eeg_384_4[i] = signal[i+768];
    }

    vals_1 = new double[128][256];
    vals_2 = new double[128][256];
    vals_3 = new double[128][256];
    vals_4 = new double[128][256];

    vals_1 = get_eegData2(eeg_384_1);
    vals_2 = get_eegData2(eeg_384_2);
    vals_3 = get_eegData2(eeg_384_3);
    vals_4 = get_eegData2(eeg_384_4);

    // Transpose Data
    SimpleMatrix D_1 = new SimpleMatrix(vals_1).transpose();
    SimpleMatrix D_2 = new SimpleMatrix(vals_2).transpose();
    SimpleMatrix D_3 = new SimpleMatrix(vals_3).transpose();
    SimpleMatrix D_4 = new SimpleMatrix(vals_4).transpose();

    // Define X after exclufing the last column
    SimpleMatrix X_1 = D_1.extractMatrix(0, SimpleMatrix.END, 0, D_1.numCols() - 1);
    SimpleMatrix X_2 = D_2.extractMatrix(0, SimpleMatrix.END, 0, D_2.numCols() - 1);
    SimpleMatrix X_3 = D_3.extractMatrix(0, SimpleMatrix.END, 0, D_3.numCols() - 1);
    SimpleMatrix X_4 = D_4.extractMatrix(0, SimpleMatrix.END, 0, D_4.numCols() - 1);

    // Define SVD
    SingularValueDecomposition svd_1 = DecompositionFactory_DDRM.svd(X_1.numRows(), X_1.numCols(), true, true, false);
    svd_1.decompose(X_1.getMatrix());

    SingularValueDecomposition svd_2 = DecompositionFactory_DDRM.svd(X_2.numRows(), X_2.numCols(), true, true, false);
    svd_2.decompose(X_2.getMatrix());

    SingularValueDecomposition svd_3 = DecompositionFactory_DDRM.svd(X_3.numRows(), X_3.numCols(), true, true, false);
    svd_3.decompose(X_3.getMatrix());

    SingularValueDecomposition svd_4 = DecompositionFactory_DDRM.svd(X_4.numRows(), X_4.numCols(), true, true, false);
    svd_4.decompose(X_4.getMatrix());

    //alternative way to define SVD
    //SimpleSVD svd_1R = X_1.svd();
    //SimpleBase U_1R = svd_1R.getU();
    //SimpleBase W_1R = svd_1R.getW();
    //SimpleBase V_1R = svd_1R.getV();

    // fix the getU,getV,getW methods
    SimpleMatrix U_1 = SimpleMatrix.wrap(svd_1.getU(null, false));
    SimpleMatrix W_1 = SimpleMatrix.wrap(svd_1.getW(null));
    SimpleMatrix V_1 = SimpleMatrix.wrap(svd_1.getV(null, false));

    SimpleMatrix U_2 = SimpleMatrix.wrap(svd_2.getU(null, false));
    SimpleMatrix W_2 = SimpleMatrix.wrap(svd_2.getW(null));
    SimpleMatrix V_2 = SimpleMatrix.wrap(svd_2.getV(null, false));

    SimpleMatrix U_3 = SimpleMatrix.wrap(svd_3.getU(null, false));
    SimpleMatrix W_3 = SimpleMatrix.wrap(svd_3.getW(null));
    SimpleMatrix V_3 = SimpleMatrix.wrap(svd_3.getV(null, false));

    SimpleMatrix U_4 = SimpleMatrix.wrap(svd_4.getU(null, false));
    SimpleMatrix W_4 = SimpleMatrix.wrap(svd_4.getW(null));
    SimpleMatrix V_4 = SimpleMatrix.wrap(svd_4.getV(null, false));

    // transpose V
    SimpleMatrix Vt_1 = V_1.transpose();
    SimpleMatrix Vt_2 = V_2.transpose();
    SimpleMatrix Vt_3 = V_3.transpose();
    SimpleMatrix Vt_4 = V_4.transpose();

    d1 = Math.min(W_1.numCols(), W_1.numRows()); // the number of diagonal elements of W
    d2 = Math.min(W_2.numCols(), W_2.numRows()); // the number of diagonal elements of W
    d3 = Math.min(W_3.numCols(), W_3.numRows()); // the number of diagonal elements of W
    d4 = Math.min(W_4.numCols(), W_4.numRows()); // the number of diagonal elements of W

    SimpleMatrix[] X_elem_1 = new SimpleMatrix[d1];
    SimpleMatrix[] X_elem_2 = new SimpleMatrix[d2];
    SimpleMatrix[] X_elem_3 = new SimpleMatrix[d3];
    SimpleMatrix[] X_elem_4 = new SimpleMatrix[d4];

    for (int i = 0; i < d1; i++) {
      float sigma_i_1 = (float) W_1.get(i, i);
      SimpleMatrix u_i_1 = U_1.extractVector(false, i);
      SimpleMatrix v_i_1 = Vt_1.extractVector(true, i);
      X_elem_1[i] = u_i_1.mult(v_i_1).scale(sigma_i_1);
    }

    for (int i = 0; i < d2; i++) {
      float sigma_i_2 = (float) W_2.get(i, i);
      SimpleMatrix u_i_2 = U_2.extractVector(false, i);
      SimpleMatrix v_i_2 = Vt_2.extractVector(true, i);
      X_elem_2[i] = u_i_2.mult(v_i_2).scale(sigma_i_2);
    }

    for (int i = 0; i < d3; i++) {
      float sigma_i_3 = (float) W_3.get(i, i);
      SimpleMatrix u_i_3 = U_3.extractVector(false, i);
      SimpleMatrix v_i_3 = Vt_3.extractVector(true, i);
      X_elem_3[i] = u_i_3.mult(v_i_3).scale(sigma_i_3);
    }

    for (int i = 0; i < d4; i++) {
      float sigma_i_4 = (float) W_4.get(i, i);
      SimpleMatrix u_i_4 = U_4.extractVector(false, i);
      SimpleMatrix v_i_4 = Vt_4.extractVector(true, i);
      X_elem_4[i] = u_i_4.mult(v_i_4).scale(sigma_i_4);
    }

    //alternative way for SVD
    //for (int i = 0; i < d1; i++) {
    //     SimpleMatrix uCol = U_1.extractVector(false, i); // extract the i-th column of U
    //     SimpleMatrix vhRow = Vt_1.extractVector(false, i); // extract the i-th row ofVh_t
    //     SimpleMatrix outerProduct = uCol.mult(vhRow.transpose()); // compute the outer product
    //     X_elem_1[i] = outerProduct.scale(W_1.get(i, i)); // scalar multiplication
    // }

    switch(K) {
    case 2 :
      imf_0_1 =  TimeSeries_6_0(X_elem_1);
      imf_1_1 =  TimeSeries_6_1(X_elem_1);
      imf_0_2 =  TimeSeries_6_0(X_elem_2);
      imf_1_2 =  TimeSeries_6_1(X_elem_2);
      imf_0_3 =  TimeSeries_6_0(X_elem_3);
      imf_1_3 =  TimeSeries_6_1(X_elem_3);
      imf_0_4 =  TimeSeries_6_0(X_elem_4);
      imf_1_4 =  TimeSeries_6_1(X_elem_4);
      break;

    case 3 :
      imf_0_1 =  TimeSeries_6_0(X_elem_1);
      imf_1_1 =  TimeSeries_6_1(X_elem_1);
      imf_2_1 =  TimeSeries_6_2(X_elem_1);
      imf_0_2 =  TimeSeries_6_0(X_elem_2);
      imf_1_2 =  TimeSeries_6_1(X_elem_2);
      imf_2_2 =  TimeSeries_6_2(X_elem_2);
      imf_0_3 =  TimeSeries_6_0(X_elem_3);
      imf_1_3 =  TimeSeries_6_1(X_elem_3);
      imf_2_3 =  TimeSeries_6_2(X_elem_3);
      imf_0_4 =  TimeSeries_6_0(X_elem_4);
      imf_1_4 =  TimeSeries_6_1(X_elem_4);
      imf_2_4 =  TimeSeries_6_2(X_elem_4);
      break;

    case 4 :
      imf_0_1 =  TimeSeries_6_0(X_elem_1);
      imf_1_1 =  TimeSeries_6_1(X_elem_1);
      imf_2_1 =  TimeSeries_6_2(X_elem_1);
      imf_3_1 =  TimeSeries_6_3(X_elem_1);
      imf_0_2 =  TimeSeries_6_0(X_elem_2);
      imf_1_2 =  TimeSeries_6_1(X_elem_2);
      imf_2_2 =  TimeSeries_6_2(X_elem_2);
      imf_3_2 =  TimeSeries_6_3(X_elem_2);
      imf_0_3 =  TimeSeries_6_0(X_elem_3);
      imf_1_3 =  TimeSeries_6_1(X_elem_3);
      imf_2_3 =  TimeSeries_6_2(X_elem_3);
      imf_3_3 =  TimeSeries_6_3(X_elem_3);
      imf_0_4 =  TimeSeries_6_0(X_elem_4);
      imf_1_4 =  TimeSeries_6_1(X_elem_4);
      imf_2_4 =  TimeSeries_6_2(X_elem_4);
      imf_3_4 =  TimeSeries_6_3(X_elem_4);
      break;

    case 5 :
      imf_0_1 =  TimeSeries_6_0(X_elem_1);
      imf_1_1 =  TimeSeries_6_1(X_elem_1);
      imf_2_1 =  TimeSeries_6_2(X_elem_1);
      imf_3_1 =  TimeSeries_6_3(X_elem_1);
      imf_4_1 =  TimeSeries_6_4(X_elem_1)
      imf_0_2 =  TimeSeries_6_0(X_elem_2);
      imf_1_2 =  TimeSeries_6_1(X_elem_2);
      imf_2_2 =  TimeSeries_6_2(X_elem_2);
      imf_3_2 =  TimeSeries_6_3(X_elem_2);
      imf_4_2 =  TimeSeries_6_4(X_elem_2);
      imf_0_3 =  TimeSeries_6_0(X_elem_3);
      imf_1_3 =  TimeSeries_6_1(X_elem_3);
      imf_2_3 =  TimeSeries_6_2(X_elem_3);
      imf_3_3 =  TimeSeries_6_3(X_elem_3);
      imf_4_3 =  TimeSeries_6_4(X_elem_3);
      imf_0_4 =  TimeSeries_6_0(X_elem_4);
      imf_1_4 =  TimeSeries_6_1(X_elem_4);
      imf_2_4 =  TimeSeries_6_2(X_elem_4);
      imf_3_4 =  TimeSeries_6_3(X_elem_4);
      imf_4_4 =  TimeSeries_6_4(X_elem_4);
      break;

    case 6 :
      imf_0_1 =  TimeSeries_6_0(X_elem_1);
      imf_1_1 =  TimeSeries_6_1(X_elem_1);
      imf_2_1 =  TimeSeries_6_2(X_elem_1);
      imf_3_1 =  TimeSeries_6_3(X_elem_1);
      imf_4_1 =  TimeSeries_6_4(X_elem_1);
      imf_5_1 =  TimeSeries_6_5(X_elem_1);
      imf_0_2 =  TimeSeries_6_0(X_elem_2);
      imf_1_2 =  TimeSeries_6_1(X_elem_2);
      imf_2_2 =  TimeSeries_6_2(X_elem_2);
      imf_3_2 =  TimeSeries_6_3(X_elem_2);
      imf_4_2 =  TimeSeries_6_4(X_elem_2);
      imf_5_2 =  TimeSeries_6_4(X_elem_2);
      imf_0_3 =  TimeSeries_6_0(X_elem_3);
      imf_1_3 =  TimeSeries_6_1(X_elem_3);
      imf_2_3 =  TimeSeries_6_2(X_elem_3);
      imf_3_3 =  TimeSeries_6_3(X_elem_3);
      imf_4_3 =  TimeSeries_6_4(X_elem_3);
      imf_5_3 =  TimeSeries_6_4(X_elem_3);
      imf_0_4 =  TimeSeries_6_0(X_elem_4);
      imf_1_4 =  TimeSeries_6_1(X_elem_4);
      imf_2_4 =  TimeSeries_6_2(X_elem_4);
      imf_3_4 =  TimeSeries_6_3(X_elem_4);
      imf_4_4 =  TimeSeries_6_4(X_elem_4);
      imf_5_4 =  TimeSeries_6_4(X_elem_4);
      break;

    default:
      imf_0_1 =  TimeSeries_6_0(X_elem_1);
      imf_1_1 =  TimeSeries_6_1(X_elem_1);
      imf_2_1 =  TimeSeries_6_2(X_elem_1);
      imf_3_1 =  TimeSeries_6_3(X_elem_1);
      imf_4_1 =  TimeSeries_6_4(X_elem_1);
      imf_5_1 =  TimeSeries_6_5(X_elem_1);
      imf_0_2 =  TimeSeries_6_0(X_elem_2);
      imf_1_2 =  TimeSeries_6_1(X_elem_2);
      imf_2_2 =  TimeSeries_6_2(X_elem_2);
      imf_3_2 =  TimeSeries_6_3(X_elem_2);
      imf_4_2 =  TimeSeries_6_4(X_elem_2);
      imf_5_2 =  TimeSeries_6_4(X_elem_2);
      imf_0_3 =  TimeSeries_6_0(X_elem_3);
      imf_1_3 =  TimeSeries_6_1(X_elem_3);
      imf_2_3 =  TimeSeries_6_2(X_elem_3);
      imf_3_3 =  TimeSeries_6_3(X_elem_3);
      imf_4_3 =  TimeSeries_6_4(X_elem_3);
      imf_5_3 =  TimeSeries_6_4(X_elem_3);
      imf_0_4 =  TimeSeries_6_0(X_elem_4);
      imf_1_4 =  TimeSeries_6_1(X_elem_4);
      imf_2_4 =  TimeSeries_6_2(X_elem_4);
      imf_3_4 =  TimeSeries_6_3(X_elem_4);
      imf_4_4 =  TimeSeries_6_4(X_elem_4);
      imf_5_4 =  TimeSeries_6_4(X_elem_4);
      break;
    }

    double [] _imf_temp_0, _imf_temp_1, _imf_temp_2, _imf_temp_3, _imf_temp_4, _imf_temp_5;

    switch(K) {
    case 2 :
      _imf_temp_0 = imf_assemble(imf_0_1, imf_0_2, imf_0_3, imf_0_4);
      _imf_temp_1 = imf_assemble(imf_1_1, imf_1_2, imf_1_3, imf_1_4);

      for (int i=0; i<1024; i++) {
        _imfs[0][i] = _imf_temp_0[i];
        _imfs[1][i] = _imf_temp_1[i];
      }
      break;

    case 3 :
      _imf_temp_0 = imf_assemble(imf_0_1, imf_0_2, imf_0_3, imf_0_4);
      _imf_temp_1 = imf_assemble(imf_1_1, imf_1_2, imf_1_3, imf_1_4);
      _imf_temp_2 = imf_assemble(imf_2_1, imf_2_2, imf_2_3, imf_2_4);

      for (int i=0; i<1024; i++) {
        _imfs[0][i] = _imf_temp_0[i];
        _imfs[1][i] = _imf_temp_1[i];
        _imfs[2][i] = _imf_temp_2[i];
      }
      break;

    case 4 :
      _imf_temp_0 = imf_assemble(imf_0_1, imf_0_2, imf_0_3, imf_0_4);
      _imf_temp_1 = imf_assemble(imf_1_1, imf_1_2, imf_1_3, imf_1_4);
      _imf_temp_2 = imf_assemble(imf_2_1, imf_2_2, imf_2_3, imf_2_4);
      _imf_temp_3 = imf_assemble(imf_3_1, imf_3_2, imf_3_3, imf_3_4);

      for (int i=0; i<1024; i++) {
        _imfs[0][i] = _imf_temp_0[i];
        _imfs[1][i] = _imf_temp_1[i];
        _imfs[2][i] = _imf_temp_2[i];
        _imfs[3][i] = _imf_temp_3[i];
      }
      break;

    case 5 :
      _imf_temp_0 = imf_assemble(imf_0_1, imf_0_2, imf_0_3, imf_0_4);
      _imf_temp_1 = imf_assemble(imf_1_1, imf_1_2, imf_1_3, imf_1_4);
      _imf_temp_2 = imf_assemble(imf_2_1, imf_2_2, imf_2_3, imf_2_4);
      _imf_temp_3 = imf_assemble(imf_3_1, imf_3_2, imf_3_3, imf_3_4);
      _imf_temp_4 = imf_assemble(imf_4_1, imf_4_2, imf_4_3, imf_4_4);

      for (int i=0; i<1024; i++) {
        _imfs[0][i] = _imf_temp_0[i];
        _imfs[1][i] = _imf_temp_1[i];
        _imfs[2][i] = _imf_temp_2[i];
        _imfs[3][i] = _imf_temp_3[i];
        _imfs[4][i] = _imf_temp_4[i];
      }
      break;

    case 6 :
      _imf_temp_0 = imf_assemble(imf_0_1, imf_0_2, imf_0_3, imf_0_4);
      _imf_temp_1 = imf_assemble(imf_1_1, imf_1_2, imf_1_3, imf_1_4);
      _imf_temp_2 = imf_assemble(imf_2_1, imf_2_2, imf_2_3, imf_2_4);
      _imf_temp_3 = imf_assemble(imf_3_1, imf_3_2, imf_3_3, imf_3_4);
      _imf_temp_4 = imf_assemble(imf_4_1, imf_4_2, imf_4_3, imf_4_4);
      _imf_temp_5 = imf_assemble(imf_5_1, imf_5_2, imf_5_3, imf_5_4);

      for (int i=0; i<1024; i++) {
        _imfs[0][i] = _imf_temp_0[i];
        _imfs[1][i] = _imf_temp_1[i];
        _imfs[2][i] = _imf_temp_2[i];
        _imfs[3][i] = _imf_temp_3[i];
        _imfs[4][i] = _imf_temp_4[i];
        _imfs[5][i] = _imf_temp_5[i];
      }
      break;
    }

    return _imfs;
  }
}

double[][] get_eegData2(double [] _eeg) {
  int length = _eeg.length;
  double [][] _vals;
  _vals = new double [128][256];

  for (int j = 0; j < 128; j++) {
    for (int i = 0; i < 256; i++) {
      int index = i + j;
      if (index < length) {
        _vals[j][i] =  _eeg[index];
      } else {
        _vals[j][i] = 0.0; 
      }
    }
  }
  return _vals;
}

List<List<Double>> TimeSeries_6_0(SimpleMatrix[] _X_elem) {
  List<List<Double>> _f0 = extractDiagonals(_X_elem[0].plus(_X_elem[1]));
  return _f0;
}

List<List<Double>> TimeSeries_6_1(SimpleMatrix[] _X_elem) {
  List<List<Double>> _f1 = extractDiagonals(_X_elem[2].plus(_X_elem[3]));
  return _f1;
}

List<List<Double>> TimeSeries_6_2(SimpleMatrix[] _X_elem) {
  List<List<Double>> _f2 = extractDiagonals(
    (_X_elem[4].plus(_X_elem[5])).plus(_X_elem[6])
    );
  return _f2;
}

List<List<Double>> TimeSeries_6_3(SimpleMatrix[] _X_elem) {
  List<List<Double>> _f3 = extractDiagonals(
    (_X_elem[7].plus(_X_elem[8])).plus(_X_elem[9])
    );
  return _f3;
}

List<List<Double>> TimeSeries_6_4(SimpleMatrix[] _X_elem) {
  List<List<Double>> _f4 = extractDiagonals(
    ((((((((
    _X_elem[10].plus(_X_elem[11])
    ).plus(_X_elem[12])
    ).plus(_X_elem[13])
    ).plus(_X_elem[14])
    ).plus(_X_elem[15])
    ).plus(_X_elem[16])
    ).plus(_X_elem[17])
    ).plus(_X_elem[18])
    ).plus(_X_elem[19])
    );
  return _f4;
}

List<List<Double>> TimeSeries_6_5(SimpleMatrix[] _X_elem) {
  List<List<Double>> _f5 = extractDiagonals(
    ((((((
    ((((((((((
    ((((((((((
    ((((((((((
    ((((((((((
    ((((((((((
    ((((((((((
    ((((((((((
    ((((((((((
    ((((((((((
    (((((((((
    _X_elem[20].plus(_X_elem[21])
    ).plus(_X_elem[22])
    ).plus(_X_elem[23])
    ).plus(_X_elem[24])
    ).plus(_X_elem[25])
    ).plus(_X_elem[26])
    ).plus(_X_elem[27])
    ).plus(_X_elem[28])
    ).plus(_X_elem[29])
    ).plus(_X_elem[30])

    ).plus(_X_elem[31])
    ).plus(_X_elem[32])
    ).plus(_X_elem[33])
    ).plus(_X_elem[34])
    ).plus(_X_elem[35])
    ).plus(_X_elem[36])
    ).plus(_X_elem[37])
    ).plus(_X_elem[38])
    ).plus(_X_elem[39])
    ).plus(_X_elem[40])

    ).plus(_X_elem[41])
    ).plus(_X_elem[42])
    ).plus(_X_elem[43])
    ).plus(_X_elem[44])
    ).plus(_X_elem[45])
    ).plus(_X_elem[46])
    ).plus(_X_elem[47])
    ).plus(_X_elem[48])
    ).plus(_X_elem[49])
    ).plus(_X_elem[50])

    ).plus(_X_elem[51])
    ).plus(_X_elem[52])
    ).plus(_X_elem[53])
    ).plus(_X_elem[54])
    ).plus(_X_elem[55])
    ).plus(_X_elem[56])
    ).plus(_X_elem[57])
    ).plus(_X_elem[58])
    ).plus(_X_elem[59])
    ).plus(_X_elem[60])

    ).plus(_X_elem[61])
    ).plus(_X_elem[62])
    ).plus(_X_elem[63])
    ).plus(_X_elem[64])
    ).plus(_X_elem[65])
    ).plus(_X_elem[66])
    ).plus(_X_elem[67])
    ).plus(_X_elem[68])
    ).plus(_X_elem[69])
    ).plus(_X_elem[70])

    ).plus(_X_elem[71])
    ).plus(_X_elem[72])
    ).plus(_X_elem[73])
    ).plus(_X_elem[74])
    ).plus(_X_elem[75])
    ).plus(_X_elem[76])
    ).plus(_X_elem[77])
    ).plus(_X_elem[78])
    ).plus(_X_elem[79])
    ).plus(_X_elem[80])

    ).plus(_X_elem[81])
    ).plus(_X_elem[82])
    ).plus(_X_elem[83])
    ).plus(_X_elem[84])
    ).plus(_X_elem[85])
    ).plus(_X_elem[86])
    ).plus(_X_elem[87])
    ).plus(_X_elem[88])
    ).plus(_X_elem[89])
    ).plus(_X_elem[90])

    ).plus(_X_elem[91])
    ).plus(_X_elem[92])
    ).plus(_X_elem[93])
    ).plus(_X_elem[94])
    ).plus(_X_elem[95])
    ).plus(_X_elem[96])
    ).plus(_X_elem[97])
    ).plus(_X_elem[98])
    ).plus(_X_elem[99])
    ).plus(_X_elem[100])

    ).plus(_X_elem[101])
    ).plus(_X_elem[102])
    ).plus(_X_elem[103])
    ).plus(_X_elem[104])
    ).plus(_X_elem[105])
    ).plus(_X_elem[106])
    ).plus(_X_elem[107])
    ).plus(_X_elem[108])
    ).plus(_X_elem[109])
    ).plus(_X_elem[110])

    ).plus(_X_elem[111])
    ).plus(_X_elem[112])
    ).plus(_X_elem[113])
    ).plus(_X_elem[114])
    ).plus(_X_elem[115])
    ).plus(_X_elem[116])
    ).plus(_X_elem[117])
    ).plus(_X_elem[118])
    ).plus(_X_elem[119])
    ).plus(_X_elem[120])

    ).plus(_X_elem[121])
    ).plus(_X_elem[122])
    ).plus(_X_elem[123])
    ).plus(_X_elem[124])
    ).plus(_X_elem[125])
    ).plus(_X_elem[126])

    );

  return _f5;
}

List<List<Double>> TimeSeries_5_0(SimpleMatrix[] _X_elem) {
  List<List<Double>> _f0 = extractDiagonals(_X_elem[0].plus(_X_elem[1]));

  return _f0;
}
List<List<Double>> TimeSeries_5_1(SimpleMatrix[] _X_elem) {
  List<List<Double>> _f1 = extractDiagonals(_X_elem[2].plus(_X_elem[3]));

  return _f1;
}
List<List<Double>> TimeSeries_5_2(SimpleMatrix[] _X_elem) {
  List<List<Double>> _f2 = extractDiagonals(
    (_X_elem[4].plus(_X_elem[5])).plus(_X_elem[6])
    );
  return _f2;
}

List<List<Double>> TimeSeries_5_3(SimpleMatrix[] _X_elem) {
  List<List<Double>> _f3 = extractDiagonals(
    (_X_elem[7].plus(_X_elem[8])).plus(_X_elem[9])
    );
  return _f3;
}

List<List<Double>> TimeSeries_5_4(SimpleMatrix[] _X_elem) {
  List<List<Double>> _f4 = extractDiagonals(
    ((((((
    ((((((((((
    ((((((((((
    ((((((((((
    ((((((((((
    ((((((((((
    ((((((((((
    ((((((((((
    ((((((((((
    ((((((((((
    ((((((((((
    (((((((((
    _X_elem[10].plus(_X_elem[11])
    ).plus(_X_elem[12])
    ).plus(_X_elem[13])
    ).plus(_X_elem[14])
    ).plus(_X_elem[15])
    ).plus(_X_elem[16])
    ).plus(_X_elem[17])
    ).plus(_X_elem[18])
    ).plus(_X_elem[19])
    ).plus(_X_elem[20])

    ).plus(_X_elem[21])
    ).plus(_X_elem[22])
    ).plus(_X_elem[23])
    ).plus(_X_elem[24])
    ).plus(_X_elem[25])
    ).plus(_X_elem[26])
    ).plus(_X_elem[27])
    ).plus(_X_elem[28])
    ).plus(_X_elem[29])
    ).plus(_X_elem[30])

    ).plus(_X_elem[31])
    ).plus(_X_elem[32])
    ).plus(_X_elem[33])
    ).plus(_X_elem[34])
    ).plus(_X_elem[35])
    ).plus(_X_elem[36])
    ).plus(_X_elem[37])
    ).plus(_X_elem[38])
    ).plus(_X_elem[39])
    ).plus(_X_elem[40])

    ).plus(_X_elem[41])
    ).plus(_X_elem[42])
    ).plus(_X_elem[43])
    ).plus(_X_elem[44])
    ).plus(_X_elem[45])
    ).plus(_X_elem[46])
    ).plus(_X_elem[47])
    ).plus(_X_elem[48])
    ).plus(_X_elem[49])
    ).plus(_X_elem[50])

    ).plus(_X_elem[51])
    ).plus(_X_elem[52])
    ).plus(_X_elem[53])
    ).plus(_X_elem[54])
    ).plus(_X_elem[55])
    ).plus(_X_elem[56])
    ).plus(_X_elem[57])
    ).plus(_X_elem[58])
    ).plus(_X_elem[59])
    ).plus(_X_elem[60])

    ).plus(_X_elem[61])
    ).plus(_X_elem[62])
    ).plus(_X_elem[63])
    ).plus(_X_elem[64])
    ).plus(_X_elem[65])
    ).plus(_X_elem[66])
    ).plus(_X_elem[67])
    ).plus(_X_elem[68])
    ).plus(_X_elem[69])
    ).plus(_X_elem[70])

    ).plus(_X_elem[71])
    ).plus(_X_elem[72])
    ).plus(_X_elem[73])
    ).plus(_X_elem[74])
    ).plus(_X_elem[75])
    ).plus(_X_elem[76])
    ).plus(_X_elem[77])
    ).plus(_X_elem[78])
    ).plus(_X_elem[79])
    ).plus(_X_elem[80])

    ).plus(_X_elem[81])
    ).plus(_X_elem[82])
    ).plus(_X_elem[83])
    ).plus(_X_elem[84])
    ).plus(_X_elem[85])
    ).plus(_X_elem[86])
    ).plus(_X_elem[87])
    ).plus(_X_elem[88])
    ).plus(_X_elem[89])
    ).plus(_X_elem[90])

    ).plus(_X_elem[91])
    ).plus(_X_elem[92])
    ).plus(_X_elem[93])
    ).plus(_X_elem[94])
    ).plus(_X_elem[95])
    ).plus(_X_elem[96])
    ).plus(_X_elem[97])
    ).plus(_X_elem[98])
    ).plus(_X_elem[99])
    ).plus(_X_elem[100])

    ).plus(_X_elem[101])
    ).plus(_X_elem[102])
    ).plus(_X_elem[103])
    ).plus(_X_elem[104])
    ).plus(_X_elem[105])
    ).plus(_X_elem[106])
    ).plus(_X_elem[107])
    ).plus(_X_elem[108])
    ).plus(_X_elem[109])
    ).plus(_X_elem[110])

    ).plus(_X_elem[111])
    ).plus(_X_elem[112])
    ).plus(_X_elem[113])
    ).plus(_X_elem[114])
    ).plus(_X_elem[115])
    ).plus(_X_elem[116])
    ).plus(_X_elem[117])
    ).plus(_X_elem[118])
    ).plus(_X_elem[119])
    ).plus(_X_elem[120])

    ).plus(_X_elem[121])
    ).plus(_X_elem[122])
    ).plus(_X_elem[123])
    ).plus(_X_elem[124])
    ).plus(_X_elem[125])
    ).plus(_X_elem[126])
    );

  return _f4;
}

List<List<Double>> TimeSeries_4_0(SimpleMatrix[] _X_elem) {
  List<List<Double>> _f0 = extractDiagonals(_X_elem[0].plus(_X_elem[1]));

  return _f0;
}

List<List<Double>> TimeSeries_4_1(SimpleMatrix[] _X_elem) {
  List<List<Double>> _f1 = extractDiagonals(_X_elem[2].plus(_X_elem[3]));

  return _f1;
}

List<List<Double>> TimeSeries_4_2(SimpleMatrix[] _X_elem) {
  List<List<Double>> _f2 = extractDiagonals(
    ((((_X_elem[4].plus(_X_elem[5])
    ).plus(_X_elem[6])
    ).plus(_X_elem[7])
    ).plus(_X_elem[8])
    ).plus(_X_elem[9])
    );

  return _f2;
}

List<List<Double>> TimeSeries_4_3(SimpleMatrix[] _X_elem) {
  List<List<Double>> _f3 = extractDiagonals(
    ((((((
    ((((((((((
    ((((((((((
    ((((((((((
    ((((((((((
    ((((((((((
    ((((((((((
    ((((((((((
    ((((((((((
    ((((((((((
    ((((((((((
    (((((((((
    _X_elem[10].plus(_X_elem[11])
    ).plus(_X_elem[12])
    ).plus(_X_elem[13])
    ).plus(_X_elem[14])
    ).plus(_X_elem[15])
    ).plus(_X_elem[16])
    ).plus(_X_elem[17])
    ).plus(_X_elem[18])
    ).plus(_X_elem[19])
    ).plus(_X_elem[20])

    ).plus(_X_elem[21])
    ).plus(_X_elem[22])
    ).plus(_X_elem[23])
    ).plus(_X_elem[24])
    ).plus(_X_elem[25])
    ).plus(_X_elem[26])
    ).plus(_X_elem[27])
    ).plus(_X_elem[28])
    ).plus(_X_elem[29])
    ).plus(_X_elem[30])

    ).plus(_X_elem[31])
    ).plus(_X_elem[32])
    ).plus(_X_elem[33])
    ).plus(_X_elem[34])
    ).plus(_X_elem[35])
    ).plus(_X_elem[36])
    ).plus(_X_elem[37])
    ).plus(_X_elem[38])
    ).plus(_X_elem[39])
    ).plus(_X_elem[40])

    ).plus(_X_elem[41])
    ).plus(_X_elem[42])
    ).plus(_X_elem[43])
    ).plus(_X_elem[44])
    ).plus(_X_elem[45])
    ).plus(_X_elem[46])
    ).plus(_X_elem[47])
    ).plus(_X_elem[48])
    ).plus(_X_elem[49])
    ).plus(_X_elem[50])

    ).plus(_X_elem[51])
    ).plus(_X_elem[52])
    ).plus(_X_elem[53])
    ).plus(_X_elem[54])
    ).plus(_X_elem[55])
    ).plus(_X_elem[56])
    ).plus(_X_elem[57])
    ).plus(_X_elem[58])
    ).plus(_X_elem[59])
    ).plus(_X_elem[60])

    ).plus(_X_elem[61])
    ).plus(_X_elem[62])
    ).plus(_X_elem[63])
    ).plus(_X_elem[64])
    ).plus(_X_elem[65])
    ).plus(_X_elem[66])
    ).plus(_X_elem[67])
    ).plus(_X_elem[68])
    ).plus(_X_elem[69])
    ).plus(_X_elem[70])

    ).plus(_X_elem[71])
    ).plus(_X_elem[72])
    ).plus(_X_elem[73])
    ).plus(_X_elem[74])
    ).plus(_X_elem[75])
    ).plus(_X_elem[76])
    ).plus(_X_elem[77])
    ).plus(_X_elem[78])
    ).plus(_X_elem[79])
    ).plus(_X_elem[80])

    ).plus(_X_elem[81])
    ).plus(_X_elem[82])
    ).plus(_X_elem[83])
    ).plus(_X_elem[84])
    ).plus(_X_elem[85])
    ).plus(_X_elem[86])
    ).plus(_X_elem[87])
    ).plus(_X_elem[88])
    ).plus(_X_elem[89])
    ).plus(_X_elem[90])

    ).plus(_X_elem[91])
    ).plus(_X_elem[92])
    ).plus(_X_elem[93])
    ).plus(_X_elem[94])
    ).plus(_X_elem[95])
    ).plus(_X_elem[96])
    ).plus(_X_elem[97])
    ).plus(_X_elem[98])
    ).plus(_X_elem[99])
    ).plus(_X_elem[100])

    ).plus(_X_elem[101])
    ).plus(_X_elem[102])
    ).plus(_X_elem[103])
    ).plus(_X_elem[104])
    ).plus(_X_elem[105])
    ).plus(_X_elem[106])
    ).plus(_X_elem[107])
    ).plus(_X_elem[108])
    ).plus(_X_elem[109])
    ).plus(_X_elem[110])

    ).plus(_X_elem[111])
    ).plus(_X_elem[112])
    ).plus(_X_elem[113])
    ).plus(_X_elem[114])
    ).plus(_X_elem[115])
    ).plus(_X_elem[116])
    ).plus(_X_elem[117])
    ).plus(_X_elem[118])
    ).plus(_X_elem[119])
    ).plus(_X_elem[120])

    ).plus(_X_elem[121])
    ).plus(_X_elem[122])
    ).plus(_X_elem[123])
    ).plus(_X_elem[124])
    ).plus(_X_elem[125])
    ).plus(_X_elem[126])
    );

  return _f3;
}

List<List<Double>> TimeSeries_3_0(SimpleMatrix[] _X_elem) {
  List<List<Double>> _f0 = extractDiagonals(_X_elem[0].plus(_X_elem[1]));
  return _f0;
}

List<List<Double>> TimeSeries_3_1(SimpleMatrix[] _X_elem) {
  List<List<Double>> _f1 =extractDiagonals(
    ((((((_X_elem[2].plus(_X_elem[3])
    ).plus(_X_elem[4])
    ).plus(_X_elem[5])
    ).plus(_X_elem[6])
    ).plus(_X_elem[7])
    ).plus(_X_elem[8])
    ).plus(_X_elem[9])
    );
  return _f1;
}

List<List<Double>> TimeSeries_3_2(SimpleMatrix[] _X_elem) {
  List<List<Double>> _f2 = extractDiagonals(
    ((((((
    ((((((((((
    ((((((((((
    ((((((((((
    ((((((((((
    ((((((((((
    ((((((((((
    ((((((((((
    ((((((((((
    ((((((((((
    ((((((((((
    (((((((((
    _X_elem[10].plus(_X_elem[11])
    ).plus(_X_elem[12])
    ).plus(_X_elem[13])
    ).plus(_X_elem[14])
    ).plus(_X_elem[15])
    ).plus(_X_elem[16])
    ).plus(_X_elem[17])
    ).plus(_X_elem[18])
    ).plus(_X_elem[19])
    ).plus(_X_elem[20])

    ).plus(_X_elem[21])
    ).plus(_X_elem[22])
    ).plus(_X_elem[23])
    ).plus(_X_elem[24])
    ).plus(_X_elem[25])
    ).plus(_X_elem[26])
    ).plus(_X_elem[27])
    ).plus(_X_elem[28])
    ).plus(_X_elem[29])
    ).plus(_X_elem[30])

    ).plus(_X_elem[31])
    ).plus(_X_elem[32])
    ).plus(_X_elem[33])
    ).plus(_X_elem[34])
    ).plus(_X_elem[35])
    ).plus(_X_elem[36])
    ).plus(_X_elem[37])
    ).plus(_X_elem[38])
    ).plus(_X_elem[39])
    ).plus(_X_elem[40])

    ).plus(_X_elem[41])
    ).plus(_X_elem[42])
    ).plus(_X_elem[43])
    ).plus(_X_elem[44])
    ).plus(_X_elem[45])
    ).plus(_X_elem[46])
    ).plus(_X_elem[47])
    ).plus(_X_elem[48])
    ).plus(_X_elem[49])
    ).plus(_X_elem[50])

    ).plus(_X_elem[51])
    ).plus(_X_elem[52])
    ).plus(_X_elem[53])
    ).plus(_X_elem[54])
    ).plus(_X_elem[55])
    ).plus(_X_elem[56])
    ).plus(_X_elem[57])
    ).plus(_X_elem[58])
    ).plus(_X_elem[59])
    ).plus(_X_elem[60])

    ).plus(_X_elem[61])
    ).plus(_X_elem[62])
    ).plus(_X_elem[63])
    ).plus(_X_elem[64])
    ).plus(_X_elem[65])
    ).plus(_X_elem[66])
    ).plus(_X_elem[67])
    ).plus(_X_elem[68])
    ).plus(_X_elem[69])
    ).plus(_X_elem[70])

    ).plus(_X_elem[71])
    ).plus(_X_elem[72])
    ).plus(_X_elem[73])
    ).plus(_X_elem[74])
    ).plus(_X_elem[75])
    ).plus(_X_elem[76])
    ).plus(_X_elem[77])
    ).plus(_X_elem[78])
    ).plus(_X_elem[79])
    ).plus(_X_elem[80])

    ).plus(_X_elem[81])
    ).plus(_X_elem[82])
    ).plus(_X_elem[83])
    ).plus(_X_elem[84])
    ).plus(_X_elem[85])
    ).plus(_X_elem[86])
    ).plus(_X_elem[87])
    ).plus(_X_elem[88])
    ).plus(_X_elem[89])
    ).plus(_X_elem[90])

    ).plus(_X_elem[91])
    ).plus(_X_elem[92])
    ).plus(_X_elem[93])
    ).plus(_X_elem[94])
    ).plus(_X_elem[95])
    ).plus(_X_elem[96])
    ).plus(_X_elem[97])
    ).plus(_X_elem[98])
    ).plus(_X_elem[99])
    ).plus(_X_elem[100])

    ).plus(_X_elem[101])
    ).plus(_X_elem[102])
    ).plus(_X_elem[103])
    ).plus(_X_elem[104])
    ).plus(_X_elem[105])
    ).plus(_X_elem[106])
    ).plus(_X_elem[107])
    ).plus(_X_elem[108])
    ).plus(_X_elem[109])
    ).plus(_X_elem[110])

    ).plus(_X_elem[111])
    ).plus(_X_elem[112])
    ).plus(_X_elem[113])
    ).plus(_X_elem[114])
    ).plus(_X_elem[115])
    ).plus(_X_elem[116])
    ).plus(_X_elem[117])
    ).plus(_X_elem[118])
    ).plus(_X_elem[119])
    ).plus(_X_elem[120])

    ).plus(_X_elem[121])
    ).plus(_X_elem[122])
    ).plus(_X_elem[123])
    ).plus(_X_elem[124])
    ).plus(_X_elem[125])
    ).plus(_X_elem[126])
    );

  return _f2;
}

List<List<Double>> TimeSeries_2_0(SimpleMatrix[] _X_elem) {
  List<List<Double>> _f0 = extractDiagonals(
    ((((((((_X_elem[0].plus(_X_elem[1])
    ).plus(_X_elem[2])
    ).plus(_X_elem[3])
    ).plus(_X_elem[4])
    ).plus(_X_elem[5])
    ).plus(_X_elem[6])
    ).plus(_X_elem[7])
    ).plus(_X_elem[8])
    ).plus(_X_elem[9])
    );

  return _f0;
}

List<List<Double>> TimeSeries_2_1(SimpleMatrix[] _X_elem) {
  List<List<Double>> _f1 = extractDiagonals(
    ((((((
    ((((((((((
    ((((((((((
    ((((((((((
    ((((((((((
    ((((((((((
    ((((((((((
    ((((((((((
    ((((((((((
    ((((((((((
    ((((((((((
    (((((((((
    _X_elem[10].plus(_X_elem[11])
    ).plus(_X_elem[12])
    ).plus(_X_elem[13])
    ).plus(_X_elem[14])
    ).plus(_X_elem[15])
    ).plus(_X_elem[16])
    ).plus(_X_elem[17])
    ).plus(_X_elem[18])
    ).plus(_X_elem[19])
    ).plus(_X_elem[20])

    ).plus(_X_elem[21])
    ).plus(_X_elem[22])
    ).plus(_X_elem[23])
    ).plus(_X_elem[24])
    ).plus(_X_elem[25])
    ).plus(_X_elem[26])
    ).plus(_X_elem[27])
    ).plus(_X_elem[28])
    ).plus(_X_elem[29])
    ).plus(_X_elem[30])

    ).plus(_X_elem[31])
    ).plus(_X_elem[32])
    ).plus(_X_elem[33])
    ).plus(_X_elem[34])
    ).plus(_X_elem[35])
    ).plus(_X_elem[36])
    ).plus(_X_elem[37])
    ).plus(_X_elem[38])
    ).plus(_X_elem[39])
    ).plus(_X_elem[40])

    ).plus(_X_elem[41])
    ).plus(_X_elem[42])
    ).plus(_X_elem[43])
    ).plus(_X_elem[44])
    ).plus(_X_elem[45])
    ).plus(_X_elem[46])
    ).plus(_X_elem[47])
    ).plus(_X_elem[48])
    ).plus(_X_elem[49])
    ).plus(_X_elem[50])

    ).plus(_X_elem[51])
    ).plus(_X_elem[52])
    ).plus(_X_elem[53])
    ).plus(_X_elem[54])
    ).plus(_X_elem[55])
    ).plus(_X_elem[56])
    ).plus(_X_elem[57])
    ).plus(_X_elem[58])
    ).plus(_X_elem[59])
    ).plus(_X_elem[60])

    ).plus(_X_elem[61])
    ).plus(_X_elem[62])
    ).plus(_X_elem[63])
    ).plus(_X_elem[64])
    ).plus(_X_elem[65])
    ).plus(_X_elem[66])
    ).plus(_X_elem[67])
    ).plus(_X_elem[68])
    ).plus(_X_elem[69])
    ).plus(_X_elem[70])

    ).plus(_X_elem[71])
    ).plus(_X_elem[72])
    ).plus(_X_elem[73])
    ).plus(_X_elem[74])
    ).plus(_X_elem[75])
    ).plus(_X_elem[76])
    ).plus(_X_elem[77])
    ).plus(_X_elem[78])
    ).plus(_X_elem[79])
    ).plus(_X_elem[80])

    ).plus(_X_elem[81])
    ).plus(_X_elem[82])
    ).plus(_X_elem[83])
    ).plus(_X_elem[84])
    ).plus(_X_elem[85])
    ).plus(_X_elem[86])
    ).plus(_X_elem[87])
    ).plus(_X_elem[88])
    ).plus(_X_elem[89])
    ).plus(_X_elem[90])

    ).plus(_X_elem[91])
    ).plus(_X_elem[92])
    ).plus(_X_elem[93])
    ).plus(_X_elem[94])
    ).plus(_X_elem[95])
    ).plus(_X_elem[96])
    ).plus(_X_elem[97])
    ).plus(_X_elem[98])
    ).plus(_X_elem[99])
    ).plus(_X_elem[100])

    ).plus(_X_elem[101])
    ).plus(_X_elem[102])
    ).plus(_X_elem[103])
    ).plus(_X_elem[104])
    ).plus(_X_elem[105])
    ).plus(_X_elem[106])
    ).plus(_X_elem[107])
    ).plus(_X_elem[108])
    ).plus(_X_elem[109])
    ).plus(_X_elem[110])

    ).plus(_X_elem[111])
    ).plus(_X_elem[112])
    ).plus(_X_elem[113])
    ).plus(_X_elem[114])
    ).plus(_X_elem[115])
    ).plus(_X_elem[116])
    ).plus(_X_elem[117])
    ).plus(_X_elem[118])
    ).plus(_X_elem[119])
    ).plus(_X_elem[120])

    ).plus(_X_elem[121])
    ).plus(_X_elem[122])
    ).plus(_X_elem[123])
    ).plus(_X_elem[124])
    ).plus(_X_elem[125])
    ).plus(_X_elem[126])
    );

  return _f1;
}

private static List<List<Double>> extractDiagonals(SimpleMatrix matrix) {
  SimpleMatrix matrix_t = matrix.transpose();
  int numRows =  matrix_t.getNumRows();
  int numCols =  matrix_t.getNumCols();
  List<List<Double>> diags = new ArrayList<>();

  // Extract diagonals starting from the bottom-left corner to the top-right corner
  for (int k = -numRows + 1; k < numCols; k++) {
    List<Double> diag = new ArrayList<>();
    for (int j = 0; j < numCols; j++) {
      int i = -k + j;
      if (i >= 0 && i < numRows && j < numCols && (i + k) == j) {
        diag.add( matrix_t.get(numRows - i - 1, j));
      }
    }
    diags.add(diag);
  }
  return diags;
}

private static double mean(List<Double> list) {
  if (list == null || list.isEmpty()) {
    return 0.0;
  }
  double sum = 0.0;
  for (double num : list) {
    sum += num;
  }
  return sum / list.size();
}

public static double[][] listToDoubleArray(List<List<Double>> listOfLists) {
  if (listOfLists == null || listOfLists.isEmpty()) {
    return new double[0][0]; 
  }

  double[][] array = new double[listOfLists.size()][];

  for (int i = 0; i < listOfLists.size(); i++) {
    List<Double> innerList = listOfLists.get(i);
    // 内側の配列の長さを設定
    array[i] = new double[innerList.size()];
    for (int j = 0; j < innerList.size(); j++) {
      array[i][j] = innerList.get(j); 
    }
  }

  return array;
}

double [] imf_assemble(List<List<Double>>_imf_1, List<List<Double>>_imf_2, List<List<Double>>_imf_3, List<List<Double>>_imf_4) {

  double []_imf_temp = new double [1152];

  int i = 0;
  for (List<Double> diag_1 : _imf_1) {
    _imf_temp[i] = mean(diag_1);
    i += 1;
  }

  i = 0;
  for (List<Double> diag_2 : _imf_2) {
    _imf_temp[i+256] = mean(diag_2);
    i += 1;
  }

  i = 0;
  for (List<Double> diag_3 : _imf_3) {
    _imf_temp[i+512] = mean(diag_3);
    i += 1;
  }

  i = 0;
  for (List<Double> diag_4 : _imf_4) {
    _imf_temp[i+768] = mean(diag_4);
    i += 1;
  }
  
  return  _imf_temp;
}
